# Supplementary material for: Population-based estimates of the prevalence of FMR1 expansion mutations in women with early menopause and primary ovarian insufficiency
Source: Genet Med. 2013 May 23;16(1):19–24. doi: 10.1038/gim.2013.64 (PMC3914024; doi:10.1038/gim.2013.64)
Supplement: Supplementary Table S1 [file gim201364x1.xls]

## Sheet: supTable1
	Premutation alleles		Intermediate alleles
	OR (95% CI)	p	OR (95% CI)	p
POI vs Controls	5.47 (1.72-17.38)	0.004	1.01 (0.46-2.25)	0.976
POI vs Controls (ever smoked)	2.16 (0.22-20.95)	0.507	N/A	N/A
POI vs Controls (never smoked)	8.5 (2.11-34.46)	0.003	1.97 (0.85-4.57)	0.112
EM vs Controls	2.04 (0.82-5.08)	0.123	1.08 (0.74-1.58)	0.684
EM vs Controls (ever smoked)	1.67 (0.47-5.95)	0.425	1.08 (0.61-1.93)	0.768
EM vs Controls (never smoked)	2.36 (0.62-8.94)	0.206	1.05 (0.63-1.75)	0.862
EM + POI vs Controls	2.45 (1.03-5.83)	0.043	1.07 (0.74-1.56)	0.706
EM +POI vs Controls (ever smoked)	2.34 (0.63-8.66)	0.204	0.95 (0.54-1.69)	0.873
EM +POI vs Controls (never smoked)	2.47 (0.77-7.90)	0.127	1.15 (0.71-1.87)	0.57
