# Supplementary material for: Population-based estimates of the prevalence of FMR1 expansion mutations in women with early menopause and primary ovarian insufficiency
Source: Genet Med. 2013 May 23;16(1):19–24. doi: 10.1038/gim.2013.64 (PMC3914024; doi:10.1038/gim.2013.64)
Supplement: Supplementary Table S2 [file gim201364x2.xls]

## Sheet: supTable2
Authors	Origin	Premutation size	Frequency in POI	Frequency in Controls	Mean Premutation sizes in POI cases (range)	Intermediate effect	Reference
Kenneson et al	USA	60-200	0 in 33 (0%)	1 in 107 (1%)	na	not evaluated	Am J Hum Genet. 1997 Dec;61(6):1362-9.
Murray et al	UK	60-200	6 in 147 (4%)	0 in 634 (0%)	108 (80-175)	not evaluated	J Med Genet. 1998 Aug;35(8):637-40.
Uzielli et al	Italy	55-200	7 in 108 (6.5%)	na	na	not evaluated	Am J Med Genet. 1999 May 28;84(3):300-3.
Marozzi et al	Italy	by S. blot	6 in 106 (6%)	not evaluated	151 (80-200)	not evaluated	Hum Reprod. 2000 Jan;15(1):197-202.
Mallolas et al	Spain	na	2 in 43 (4.7%)	na	na	not evaluated	Menopause. 2001 Summer;8(2):106-10.
Gersak et al	Slovenia	60-200 (by S. Blot)	4 in 83 (4.8%)	not evaluated	104 (83-115)	not evaluated	Hum Reprod. 2003 Aug;18(8):1637-40.
Bussani et al	Italy	50-200 (by S.blot)	3 in 45 (6.7%)	0 in 28	na	not evaluated	Eur J Obstet Gynecol Reprod Biol. 2004 Feb 10;112(2):189-91.
Biancalana et al	France	55-200	3 in 52 (5.8%)	na	na	not evaluated	Am J Med Genet A. 2004 Sep 1;129A(3):218-24.
Bretherick et al	Canada	55-200	2 in 54 (3.7%)	1 in 183 (0.55%)	(62 + 80)	Yes	Hum Genet. 2005 Aug;117(4):376-82.
Lo et al	China	55-200	1 in 116 (0.86%)	not evaluated	92	not evaluated	Hong Kong Med J. 2005 Aug;11(4):243-50.
Bodega et al	Italy	59-200	19 in 190 (10%)	2 in 200	88 (63-163)	Yes	Hum Reprod. 2006 Apr;21(4):952-7.
Bachelot et al	France	55-200	8 in 197 (4.1%)	not evaluated	84 (58-99)	not evaluated	Eur J Endocrinol. 2009 Jul;161(1):179-87.
Chatterjee et al	India	50-200 CGG	0 in 80 (0%)	0 in 70	na	raised FSH in 30-40 CGGs	Reprod Biomed Online. 2009 Aug;19(2):281-6.
Rajkiewicz et al	Poland	55-200	3 in 38 (7.9%)	not evaluated	83 (70-98)	not evaluated	Eur J Obstet Gynecol Reprod Biol. 2011 Apr;155(2):176-9.
Ishizuka et al	Japan	50-199	2 in 128 (1.6%)	0 in 98	(64 + 68)	Yes	Fertil Steril. 2011 Nov;96(5):1170-4.
Current study	UK	55-200	5 in 254 (2%)	7 in 1915	68.2 (55-80)	No
			Total for CGG 55-200 = 24/565 = 4.2%
